# Supplementary material for: A Nanoparticle-Based Immunoassay on Facemasks for Evaluating Neutrophilic Airway Inflammation in COPD Patients
Source: Biosensors (Basel). 2025 May 19;15(5):323. doi: 10.3390/bios15050323 (PMC12110278; doi:10.3390/bios15050323)
Supplement: Supplementary file 1 [file biosensors-15-00323-s001.zip]

Archive with 1 entries (1 files):
- biosensors-3598102-supplementary.pdf
